# Supplementary material for: Suppressing Src-Mediated EGFR Signaling by Sustained Calcium Supply Targeting Triple-Negative Breast Cancer
Source: Int J Mol Sci. 2023 Aug 27;24(17):13291. doi: 10.3390/ijms241713291 (PMC10488068; doi:10.3390/ijms241713291)
Supplement: Supplementary file 1 [file ijms-24-13291-s001.zip]

Archive with 1 entries (1 files):
- ijms-2560448-supplementary.pdf
